# Supplementary material for: Improving border irrigation performance with predesigned varied-discharge
Source: PLoS One. 2020 May 6;15(5):e0232751. doi: 10.1371/journal.pone.0232751 (PMC7202639; doi:10.1371/journal.pone.0232751)
Supplement: S1 File — (XLS) [file pone.0232751.s001.xls]

## Sheet: Sheet1
Observed relative elevations and calculated border slopes
Border irrigation test number	Treatment	X /m																	Border slope
		0	5	10	15	20	25	30	35	40	45	50	55	60	65	70	75	80
B1	CD1	1.416	1.406	1.402	1.375	1.38	1.375	1.36	1.367	1.354	1.345	1.337	1.287	1.297	1.276	1.267	1.237	1.206	0.0024
B2	CD1	1.395	1.385	1.352	1.327	1.315	1.308	1.3	1.283	1.27	1.261	1.24	1.241	1.24	1.23	1.215	1.221	1.22	0.0022
B3	CD2	1.34	1.318	1.302	1.297	1.297	1.295	1.292	1.285	1.276	1.241	1.256	1.239	1.218	1.195	1.217	1.158	1.169	0.002
B4	CD2	1.323	1.313	1.296	1.273	1.244	1.235	1.211	1.206	1.196	1.191	1.174	1.16	1.154	1.153	1.156	1.151	1.146	0.0023
B5	CD3	1.387	1.44	1.426	1.4	1.409	1.399	1.401	1.38	1.369	1.362	1.35	1.314	1.324	1.317	1.294	1.25	1.2475	0.0021
B6	CD3	1.355	1.336	1.29	1.278	1.255	1.24	1.23	1.212	1.202	1.19	1.186	1.176	1.17	1.163	1.165	1.16	1.17	0.0023
B7	ID1	1.334	1.322	1.319	1.287	1.27	1.266	1.25	1.241	1.237	1.23	1.207	1.187	1.186	1.18	1.175	1.156	1.133	0.0024
B8	ID2	1.39	1.411	1.404	1.398	1.398	1.422	1.378	1.341	1.343	1.342	1.344	1.32	1.296	1.278	1.285	1.26	1.22	0.0022
B9	ID1	1.357	1.355	1.298	1.31	1.299	1.289	1.284	1.281	1.264	1.239	1.21	1.227	1.211	1.188	1.186	1.167	1.16	0.0024
B10	ID2	1.342	1.349	1.345	1.319	1.324	1.318	1.274	1.243	1.252	1.245	1.243	1.202	1.186	1.182	1.154	1.143	1.123	0.0029
B11	ID1	1.357	1.357	1.348	1.34	1.334	1.314	1.299	1.293	1.293	1.264	1.266	1.249	1.225	1.233	1.203	1.174	1.164	0.0024
B12	DD	1.368	1.378	1.39	1.339	1.358	1.337	1.314	1.334	1.316	1.291	1.274	1.275	1.249	1.268	1.246	1.198	1.231	0.0021
B13	DD	1.36	1.35	1.335	1.325	1.342	1.322	1.283	1.283	1.275	1.267	1.271	1.252	1.219	1.233	1.221	1.196	1.201	0.0021
B14	DD	1.334	1.322	1.319	1.287	1.27	1.266	1.25	1.241	1.237	1.23	1.207	1.187	1.186	1.18	1.175	1.156	1.133	0.0024
Note: X means the distance between observation point and the upper end in each border; linear least square regression is used for the relative elevation data of the same border and the slope of the line is the border slope.
