# Supplementary material for: Improving border irrigation performance with predesigned varied-discharge
Source: PLoS One. 2020 May 6;15(5):e0232751. doi: 10.1371/journal.pone.0232751 (PMC7202639; doi:10.1371/journal.pone.0232751)
Supplement: S2 File — (XLS) [file pone.0232751.s002.xls]

## Sheet: Sheet1
Border geometry, Kostiakov parameters, roughness coefficient, inflow rate and irrigation performance of border irrigation experiments
Border irrigation test number	Treatment	Initial inflow rate (L s-1m-1)	First change		Second change		Cut-off distance ratio	Border slope	Kostiakov parameters		Roughness coefficient	Irrigation performance indicators
			Advance of inflow rate change (m)	Inflow rate after change (L s-1m-1)	Advance of inflow rate change (m)	Inflow rate after change (L s-1m-1)						AE	DU	RE	Y
									k(mm·min-α)	α		(%)	(%)	(%)	(%)
B1	CD1	3	—	—	—	—	0.9	0.0024	6.651	0.69	0.1	79.3	86.6	100	88.2261
B2	CD1	3.05	—	—	—	—	0.9	0.0022	6.706	0.69	0.095	77.7	86.1	99.1	87.1965
B3	CD2	5.61	—	—	—	—	0.85	0.002	7.176	0.71	0.1	81	94.4	100	91.4434
B4	CD2	5.02	—	—	—	—	0.85	0.0023	6.706	0.69	0.095	84.6	92.5	100	92.1518
B5	CD3	6.4	—	—	—	—	0.8	0.0021	6.549	0.69	0.095	86	86.2	100	90.5042
B6	CD3	7.29	—	—	—	—	0.8	0.0023	7.525	0.72	0.095	81.8	90.1	100	90.3288
B7	ID1	3.1	20	5.55	40	7.16	0.8	0.0024	6.782	0.7	0.1	82.2	83.3	100	88.1398
B8	ID2	3.09	20	3.73	40	4.8	0.85	0.0022	6.534	0.69	0.1	83.3	90.5	100	91.0118
B9	ID1	3.11	20	4.12	40	7.16	0.8	0.0024	6.747	0.7	0.095	79.2	85.1	100	87.6768
B10	ID2	3.16	20	4.91	40	5.44	0.85	0.0029	6.927	0.7	0.1	88	91.4	99.5	92.8433
B11	ID1	2.93	20	5.22	40	7.14	0.8	0.0024	6.466	0.68	0.1	78.5	79.5	100	85.4566
B12	DD	7.3	20	5.21	40	4.17	0.85	0.0021	6.568	0.69	0.095	89.6	96.1	100	95.1358
B13	DD	7.12	20	5.14	40	4.23	0.85	0.0021	6.793	0.7	0.095	89	95.5	99.9	94.6934
B14	DD	6.87	20	4.83	40	4.05	0.85	0.0024	6.561	0.7	0.095	95.7	94.8	98.7	96.3857
