# Supplementary material for: Improving border irrigation performance with predesigned varied-discharge
Source: PLoS One. 2020 May 6;15(5):e0232751. doi: 10.1371/journal.pone.0232751 (PMC7202639; doi:10.1371/journal.pone.0232751)
Supplement: S3 File — (XLS) [file pone.0232751.s003.xls]

## Sheet: Sheet1
Sensitivity analysis of inflow rate, slope, infiltration parameters, and roughness coefficient
Irrigation type	Inflow rate (L s-1m-1)			Average slope	Kostiakov parameters		Roughness coefficient n	AE (%)	DU (%)	RE (%)	Y (%)
	Initial inflow rate	Inflow rate after first change	Inflow rate after second change		k(mm·min-α)	α
ID	5	5.5	7	0.0025	6.782	0.7	0.1	96	92.2	96.3	94.8
	4.5	4.95	6.3	0.0025	6.782	0.7	0.1	98.1013	92.9479	95.1597	95.4
	5.5	6.05	7.7	0.0025	6.782	0.7	0.1	93.1755	88.0062	96.3656	92.5
	5	5.5	7	0.002	6.782	0.7	0.1	95.4	94.4	98.2	96
	5	5.5	7	0.003	6.782	0.7	0.1	95.2	89.3	92.7	92.4
	5	5.5	7	0.0025	6.4	0.68	0.1	92.8	84.7	91.1	89.5
	5	5.5	7	0.0025	7.2	0.71	0.1	95.3	93	97.2	95.2
	5	5.5	7	0.0025	6.782	0.7	0.09	97.2	92.3	92.2	93.9
	5	5.5	7	0.0025	6.782	0.7	0.11	93.9	92.4	98.3	94.8
DD	6.5	6	4.5	0.0025	6.782	0.7	0.1	97.1	94.9	97.9	96.6
	5.85	5.4	4.05	0.0025	6.782	0.7	0.1	97.3	91.2	94.7	94.4
	7.15	6.6	4.95	0.0025	6.782	0.7	0.1	95	92.1	98.2	95.1
	6.5	6	4.5	0.002	6.782	0.7	0.1	94.8	95.2	98.7	96.2
	6.5	6	4.5	0.003	6.782	0.7	0.1	97.9	94	95.2	95.7
	6.5	6	4.5	0.0025	6.4	0.68	0.1	94.5	88.4	93.3	92
	6.5	6	4.5	0.0025	7.2	0.71	0.1	93.6	90.4	96	93.3
	6.5	6	4.5	0.0025	6.782	0.7	0.09	99.3	94.7	94.8	96.2
	6.5	6	4.5	0.0025	6.782	0.7	0.11	94.1	94.9	99.1	96
