# Supplementary material for: Improving border irrigation performance with predesigned varied-discharge
Source: PLoS One. 2020 May 6;15(5):e0232751. doi: 10.1371/journal.pone.0232751 (PMC7202639; doi:10.1371/journal.pone.0232751)
Supplement: S4 File — (XLS) [file pone.0232751.s004.xls]

## Sheet: Sheet1
Monthly precipitation and temperature from 2013 to 2018 during winter wheat growing seasons
Year	Month	Precipitation (mm)	Mean temperature (℃)
2013	Oct	22.4	14.5581
2013	Nov	8.8	6.8129
2013	Dec	0.5	0.0451613
2014	Jan	0	0.422581
2014	Feb	8.7	1.47742
2014	Mar	1.7	10.8935
2014	Apr	13.3	16.3258
2014	May	46.6	22.7871
2014	Jun	66.1	25.4355
2014	Oct	16.9	15.7935
2014	Nov	15.6	7.80323
2014	Dec	0	-0.151613
2015	Jan	3.2	0
2015	Feb	19.2	1.62258
2015	Mar	13.3	9.39355
2015	Apr	62.5	14.6097
2015	May	40.1	21.3226
2015	Jun	31.6	25.9742
2015	Oct	25.2	15.2548
2015	Nov	56.1	4.08
2015	Dec	0.2	0.783871
2016	Jan	2.5	-3.48065
2016	Feb	23.6	1.30323
2016	Mar	0	9.81935
2016	Apr	8.9	17.1323
2016	May	20	20.8419
2016	Jun	53.3	25.9935
2016	Oct	33.3	15.0387
2016	Nov	11.7	6.16129
2016	Dec	9.5	1.25161
2017	Jan	0	-0.970968
2017	Feb	4.1	2.48065
2017	Mar	9.1	8.99032
2017	Apr	1.6	16.829
2017	May	14.5	23.4032
2017	Jun	74.3	26.0133
2017	Oct	107.9	13.9419
2017	Nov	0	6
2017	Dec	0.1	0.332258
2018	Jan	1.4	-2.85806
2018	Feb	0	0.0225806
2018	Mar	2	8.95806
2018	Apr	54	16.3267
2018	May	28.5	21.88
2018	Jun	64.5	27.4968
Note:These weather data were obtained from the Botou Weather Station of China Meteorological Data Service Center.
